# Supplementary material for: Non-Targeted Metabolomic Analysis of the Kombucha Production Process
Source: Metabolites. 2022 Feb 8;12(2):160. doi: 10.3390/metabo12020160 (PMC8878552; doi:10.3390/metabo12020160)
Supplement: Supplementary file 1 [file metabolites-12-00160-s001.zip]

Archive with 1 entries (1 files):
- metabolites-1575363-supplementary.pdf
